# Supplementary material for: Varying the expression pattern of the strigolactone receptor gene DAD2 results in phenotypes distinct from both wild type and knockout mutants
Source: Front Plant Sci. 2023 Oct 11;14:1277617. doi: 10.3389/fpls.2023.1277617 (PMC10600376; doi:10.3389/fpls.2023.1277617)
Supplement: Supplementary file 1 [file DataSheet_1.fasta]

>DAD2_
ATGGGACAGACCCTTTTAGATGCTTTAAACGTACGAGTTGTTGGTTCAGGTGAAAGAGTTTTAGTTTTAGCTCATGGTTTTGGTACAGACCAATCAGCATGGAATAGAATTCTACCTTTTTTTCTACGAGATTATCGTGTTGTACTTTATGATCTTGTATGTGCTGGAAGTGTGAATCCTGATTTCTTTGATTTTCGACGTTATACAACACTTGATCCTTATGTTGATGACTTACTTCATATTCTTGATGCTCTTGGTATTGATTGTTGTGCTTATGTTGGTCACTCTGTTTCTGCTATGATTGGTATTCTTGCTTCCATTCGTCGCCCTGAACTTTTCTCTAAACTCATCCTCATCGGTGCTTCTCCCAGGTTCTTGAATGATGAAGACTATCATGGTGGATTTGAACAAGGAGAAATTGAGAAAGTATTTTCAGCAATGGAAGCAAATTATGAAGCATGGGTCAATGGATTTGCTCCTTTAGCTGTTGGTGCAGATGTTCCAGCAGCTGTACGAGAATTCAGTAGGACATTGTTTAATATGAGACCAGACATAACATTGTTTGTATCAAGGACAGTTTTTAACAGTGACATGAGGGGAGTTTTGGGTCTGGTGAAAGTTCCATGCCATATATTTCAGACAGCAAGGGACCACTCTGTACCAGCATCAGTGGCTACTTATCTAAAGAACCACCTAGGTGGGAAGAACACAGTGCATTGGTTGAATATTGAAGGGCATTTGCCTCATCTTAGTGCCCCTACTTTATTGGCTCAAGAGTTGAGAAGAGCTCTTTCACATAGGTGA
>DAD2-RC
ATGGGACAAACTCTTCTTGATGCTCTTAATGTTAGAGTTGTTGGATCTGGAGAAAGAGTTCTTGTTCTTGCTCATGGATTTGGAACTGATCAATCTGCTTGGAATAGAATTCTTCCTTTTTTTCTTAGAGATTATAGAGTTGTTCTTTATGATCTTGTTTGTGCTGGATCTGTTAATCCTGATTTTTTTGATTTTAGAAGATATACTACTCTTGATCCTTATGTTGATGATCTTCTTCATATTCTTGATGCTCTTGGAATTGATTGTTGTGCTTATGTTGGACATTCTGTTTCTGCTATGATTGGAATTCTTGCTTCTATTAGAAGACCTGAACTTTTTTCTAAGCTTATTCTTATTGGAGCTTCTCCTAGATTTCTTAATGATGAAGATTATCATGGAGGATTTGAACAAGGAGAAATTGAAAAGGTTTTTTCTGCTATGGAAGCTAATTATGAAGCTTGGGTTAATGGATTTGCTCCTCTTGCTGTTGGAGCTGATGTTCCTGCTGCTGTTAGAGAATTTTCTAGAACTCTTTTTAATATGAGACCTGATATTACTCTTTTTGTTTCTAGAACTGTTTTTAATTCTGATATGAGAGGAGTTCTTGGACTTGTTAAGGTTCCTTGTCATATTTTTCAAACTGCTAGAGATCATTCTGTTCCTGCTTCTGTTGCTACTTATCTTAAGAATCATCTTGGAGGAAAGAATACTGTTCATTGGCTTAATATTGAAGGACATCTTCCTCATCTTTCTGCTCCTACTCTTCTTGCTCAAGAACTTAGAAGAGCTCTTTCTCATAGATGA
