# Supplementary material for: Varying the expression pattern of the strigolactone receptor gene DAD2 results in phenotypes distinct from both wild type and knockout mutants
Source: Front Plant Sci. 2023 Oct 11;14:1277617. doi: 10.3389/fpls.2023.1277617 (PMC10600376; doi:10.3389/fpls.2023.1277617)
Supplement: Supplementary file 4 [file Table_2.xlsx]

## Sheet: Sheet1
Supplemental Table 2
This Table accompanies Figure 2A and Figure 2B. The mean for the branch number or height of each genotype-constuct are listed, nd=not determined.
Within each subtable genotype-construct groups that share a lowercase identifier are not significantly different by Tukey’s LSD tests (α = 0.05).
Branch number
Genotype	Construct	Mean	Tukey's LSD test
Col-0	D2WT	5.78	ab
Col-0	D2SA	5.38	ab
Col-0	D2NI	4.43	a
Col-0	D2FA	5.9	ab
Col-0	D2NIFA	5.2	ab
Col-0	D2NISA	6.1	ab
Col-0	Control	5.1	ab
d14	D2WT	8.2	abc
d14	D2SA	13.25	cde
d14	D2NI	13.25	d
d14	D2FA	15.4	defg
d14	D2NIFA	13.86	def
d14	D2NISA	15.83	defg
d14	Control	14.11	def
d14 max4	D2WT	nd
d14 max4	D2SA	18.67	defg
d14 max4	D2NI	11.33	bcd
d14 max4	D2FA	16.56	defg
d14 max4	D2NIFA	16.2	defg
d14 max4	D2NISA	18.33	defg
d14 max4	Control	18.9	eg
Height (cm)
Genotype	Construct	Mean	Tukey's LSD test
Col-0	D2WT	40.56	abcdefghijk
Col-0	D2SA	42.62	abdefghijk
Col-0	D2NI	41.14	abcdefghijk
Col-0	D2FA	38.8	abcdefghijk
Col-0	D2NIFA	43.9	eghijk
Col-0	D2NISA	45.9	ik
Col-0	Control	43	bdefghijk
d14	D2WT	44.8	gijk
d14	D2SA	38	abcdefghijk
d14	D2NI	37.75	abcdefghij
d14	D2FA	35.4	abcde
d14	D2NIFA	36.86	abcdefg
d14	D2NISA	37.33	abcdefgh
d14	Control	33.56	abc
d14 max4	D2WT	nd
d14 max4	D2SA	31.67	a
d14 max4	D2NI	37.33	abcdefghi
d14 max4	D2FA	36.89	abcdefgh
d14 max4	D2NIFA	34.4	abcd
d14 max4	D2NISA	32.33	ab
d14 max4	Control	35.5	abcdef
